# Supplementary material for: ApoB100 remodeling and stiffened cholesteryl ester core raise LDL aggregation in familial hypercholesterolemia patients
Source: J Lipid Res. 2024 Nov 16;66(1):100703. doi: 10.1016/j.jlr.2024.100703 (PMC11731490; doi:10.1016/j.jlr.2024.100703)
Supplement: Supplemental Table S1 [file mmc1.xlsx]

## Sheet: Biochemical and Genetic data
Nº Muestra	Año Nac	SEXO	CVD	Fecha analitica basal	TSH	Hierro	Ferritina	PCR (mg/L)	Glu	Creat	TG	CT	HDLc	LDLc	Col noHDL	GGT	GPT	apoA1	apoB	Lp(a)	LDLcorr	HbA1c	Insulina	Nº Muestra	Mutación LDLR	PRS
ADP17178	1966	m	no	2017-07-19	7.55	74	51.7	1.2	84	0.69	106	412	74	317	338	12	9	136	235	13.5	312.5	5.5	4.4	ADP17178	c.625T>G; p.(Cys209Gly)	0.883
ADP18140	1990	m	no	2018-06-21	0.58	145	27.3	0.7	76	0.61	146	346	79	247	267	6	15	175	150	13.6	242.467	5.3	5.7	ADP18140	c.1690A>C+ c.2397_2405del; p.(Asn564His) + p.(Val800_Leu802del)	0.986
ADP18224	1994	v	no	2018-11-21	3.3	88	105.1	2.8	82	1.16	93	373	52	302	321	30	20	138	148	73.4	277.533	4.9	4.5	ADP18224	c.361T>C; p.(Cys121Arg)	0.968
ADP18230	1997	v	no	2018-11-23	2.55	79	76.8	0.4	79	0.92	71	304	56	234	248	16	37	142	159	80.3	207.233	5.2	4.7	ADP18230	c.800A>C; p.(Glu267Ala)	0.882
DP19160	1963	v	no	2019-07-12	0.78	70	155.7	1.3	77	0.67	153	433	84	319	349	43	13	190	228	15.6	313.8	5.2	2.4	DP19160	c.313+1G>C + c.274C>G; p.(?) + p.(Gln92Glu)	0.875
DP19201	1983	m	no	2019-09-24	1.14	62	43.8	0.5	78	0.86	78	343	57	270	286	13	9	139	202	33.7	258.767	5.2	3.3	DP19201	c.460C>T; p.(Gln154*)	0.854
DP20004	1957	v	no	2020-01-10	2.23	90	25.7	1.9	86	1.02	174	416	56	325	360	33	27	136	248	36	313	5.4	5.1	DP20004	c.1690A>C+ c.2397_2405del; p.(Asn564His) + p.(Val800_Leu802del)	0.689
DP20014	1960	m	no	2020-01-17	2.3	76	70.1	1	81	0.63	68	459	85	361	374	13	8	164	221	2	360.333	5.7	3	DP20014	c.1965C>G; p.(Phe655Leu)	0.727
DP20163	1980	m	no	2020-09-21	0.02	71	30	2.2	86	0.53	196	382	50	291	332	30	59	127	175	116	252.333	5.2	6.8	DP20163	c.1342C>T; p.(Gln448*)	0.883
DP21006	2004	m	no	2021-01-19	2.32	62	27.7	0.2	87	0.63	114	301	50	231	251	16	12	116	145	30.8	220.733	5.4	30.8	DP21006	c.91G>T; p.(Glu31*)	0.73
DP21027	1965	v	no	2021-02-18	6.03	127	168.8	1	110	0.9	406	480	50	330	430	221	103	149	300	94.4	298.533	5.4	20.1	DP21027	c.91G>T; p.(Glu31*)	0.75
DP21050	1980	v	no	2021-03-30	2.02	84	227	3.8	102	1.04	236	439	56	330	383	45	22	103	274	25.6	321.467	5.9	10	DP21050	c.(1586+1_1587-1)_(2140+1_2141-1)del; p.(Phe530Glyfs*2); deletion exons 11-14	1.04
DP21060	2002	v	no	2021-04-15	1.77	163	47.3	0.9	94	0.74	160	422	62	328	360	22	17	111	247	2	327.333	5.6	10.6	DP21060	c.91G>T; p.(Glu31*)	0.825
DP21150	1990	v	no	2021-07-07	1.45	147	102.4	0.7	93	0.93	73	322	53	258	269	35	32	122	99.3	25.3	249.567	5.2	4.9	DP21150	c.417C>G; p.(Asp139Glu)	0.72
DP21164	1972	v	no	2021-07-22	3.41	142	80	0.7	85	0.8	93	407	74	319	333	31	39	160	199	85.2	290.6	5.4	5.5	DP21164	c.1965C>G; p.(Phe655Leu)	0.57
DP21176	1996	v	no	2021-09-09	3.18	162	126.6	1.1	102	0.9	163	429	63	333	366	27	23	126	238	9.98	329.673	5.3	8.2	DP21176	c.625T>G, p.(Cys209Gly)	0.9
DP21177	2002	m	no	2021-09-13	3.04	38	331.9	6.2	83	0.62	120	371	62	288	309	15	9	136	197	34.1	276.633	4.9	15.8	DP21177	c.91G>T, p.(Glu31*)	0.948
DP21186	1995	m	no	2021-10-06	1.96	80	75.7	0.7	87	0.79	57	274	53	213	221	9	18	124	141	6.98	210.673	5.3	4.7	DP21186	c.313+1G>C + c.274C>G; p.(?) + p.(Gln92Glu)	0.68
DP21196	1963	m	no	2021-10-15	3.95	91	126.8	0.41	122	0.86	118	472	71	380	401	22	24	142	261	125	338.333	6.3	18.8	DP21196	c.590G>A; p.(Cys197Tyr)	0.84
DP21263	2002	m	no	2021-12-20	3.03	138	274.9	0.03	79	0.82	65	314	67	238	247	16	11	133	146	36.7	225.767	5	5.9	DP21263	c.1200C>A; p.(Tyr400*)	0.726
DP22010	1991	m	no	2022-01-11	3.2	107	34.8	3	88	0.66	91	319	51	253	268	23	14	117	166	52.1	235.633	5.3	7	DP22010	c.(190+1_191-1)_(940+1_941-1)del (deletion exons 3-6) + c.1800G>C; p.(?) + p.(Glu600Asp)	0.87
DP22434	1989	m	no	2022-11-11	1.72	82	33.8	1.7	101	0.64	45	301	70	206	231	16	16	134	145	122	165.333	5.5	4.45	DP22434	c.1201C>G; p.(Leu401Val)	0.68
DP22457	1974	v		2022-12-02	2'5	59	47	3.5	83	0.69	87	362	63	286	299	22	23	129	177	30.5	275.833	5.2	5.14	DP22457	c.(190+1_191-1)_(940+1_941-1)del (deletion exons 3-6) + c.1800G>C; p.(?) + p.(Glu600Asp)	1.11
DP22460	1970	m	no	2022-12-12	3.14	121	85.5	0.9	84	0.65	61	329	69	252	225	20	17	132	153	95.8	220.067	5.6	3.94	DP22460	c.1690A>C + c.2397_2405del; p.(Asn564His) + p.(Val800_Leu802del)	0.86
DP22473	1960	m	no	2022-12-23	9.28	87	372.8	1.2	80	0.86	125	377	78	277	299	17	13	171	180	21.4	269.867	5.6	2.15	DP22473	c.1133A>C; p.(Gln378Pro)	0.875
DP23006	1965	m	no	2023-01-04	1.52	75	98.9	0.9	91	0.71	37	385	109	249	276	19	18	205	171	62.7	228.1	5.4	4.56	DP23006	c.1965C>G; p.(Phe655Leu)	0.83
DP23010	2002	m	no	2023-01-10	1.57	126	31.4	0.4	82	0.72	85	336	84	239	252	12	27	179	146	93.3	207.9	5.2	9.32	DP23010	c.91G>T; p.(Glu31*)	0.37
DP23068	1971	v	no	2023-03-13	1.28	119	167.1	10.4	91	0.86	136	468	91	352	377	53	36	151	232	21.5	344.833	5.4	8.13	DP23068	c.1474G>A; p.(Asp492Asn)	0.8
DP23089	1998	v	no	2023-03-29	2.47	156	73.1	4.1	86	0.81	188	455	104	313	351	194	74	172	208	19.4	306.533	5.2		DP23089	c.1202T>A; p.(Leu401His)	0.97
DP23090	1990	v		2023-03-30	3.41	176	234.4	1.8	99	0.86	89	362	80	268	282	74	17	138	197	70.7	244.433	5.8	4.16	DP23090	c.625T>G; p.(Cys209Gly)	0.93
DP23124	2000	m	no	2023-04-27	3.01	95	73.1	0.2	78	0.83	90	305	77	213	197	36	30	149	152	86.5	184.167	5.5	2.95	DP23124	c.1720C>T; p.(Arg574Cys)	0.38
DP23141	1991	v	no	2023-05-08	1.44	43	12.5	1	75	0.63	69	406	97	301	309	15	15	166	214	33.8	289.733	5.6	4.18	DP23141	c.28T>C; p.(Trp10Arg)	1.01
DP23235	2009	m	no	2023-07-17	2.14	117	141	0.5	72	0.67	51	325	71	248	254	12	15	117	142	1	247.667	5.3	8.27	DP23235	c.91G>T; p.(Glu31*)	0.82
